# Supplementary material for: A high-dimensional atlas of parvalbumin interneuron soma morphology in mouse visual and somatosensory cortex
Source: Front Neurosci. 2026 Jun 10;20:1848222. doi: 10.3389/fnins.2026.1848222 (PMC13290952; doi:10.3389/fnins.2026.1848222)
Supplement: Supplementary file 1 [file Table_1.xlsx]

## Sheet: Table S1
Table S1 - Integrated Density Quality Control Across Animals
Control	Variable	Median	Median.Diff	Low.CI	High.CI
2293	3580023	42840	23205	19507.5	26775
2293	3580024	44497.5	24862.5	21420	28560
2293	3580025	44625	24990	21821.2	27922.5
2293	60420	45390	25755	20400	31620
2293	60419	55845	36210	30600	39780

## Sheet: Tables S2-S4
Table S2 - PV+ Cell Counts by Layer and Cortical Area
Cortical Layer	V1	S1	Total # Cells
L1	141	217	358
L2/3	743	820	1563
L4	1258	2777	4035
L5	2379	3571	5950
L6A	694	1072	1766
L6B	236	366	602
Totals	5451	8823	14274
Table S3 - Laminar Marker Gene Cell Counts by Layer
Layer Marker Gene	V1	S1	Total # Cells
L1 - Ndnf	10	47	57
L2/3/4 - Cux2	401	581	982
L4 - Rorb	72	515	587
L5 - Deptor	28	51	79
L6A - Foxp2	95	82	177
L6B - Ctgf	40	107	147
Totals	646	1383	2029
Table S4 - Filled Cell Counts by Layer and Driver Line (V1 only)
Cortical Layer	Pvalb-IRES-CRE	PVALB-T2A-FlPO|Vipr2-IRES2-CRE	Total # Cells
Layer 1	0	0	0
Layer 2/3	10	1	11
Layer 4	5	0	5
Layer 5	12	0	12
Layer 6A	8	0	8
Layer 6B	0	0	0
Totals	35	1	36

## Sheet: Table S5
Table S5 - Image Parameters for Soma Extraction from Filled Cells
							histogram statistics after levels adjustment
Layer	ID	Transgenic Line	Magic Wand Tolerance	Magic Wand Sampling Strategy	Magic Wand Parameters	Levels Adjustment	mean	stdev	median
L2-3	333604946	Pvalb-IRES-Cre	13	Point Sample	Anti-Alias & Contiguous	No
L2-3	341442651	Pvalb-IRES-Cre	34	Point Sample	Anti-Alias & Contiguous	Yes	210.9	54.66	243
L2-3	469992918	Pvalb-IRES-Cre	50	Point Sample	Anti-Alias & Contiguous	Yes	183.71	70.76	201
L2-3	485184849	Pvalb-IRES-Cre	32	Point Sample	Anti-Alias & Contiguous	Yes	162.2	54.4	150
L2-3	488501071	Pvalb-IRES-Cre	36	Point Sample	Anti-Alias & Contiguous	Yes	198.75	54.24	211
L2-3	509515969	Pvalb-IRES-Cre	50	Point Sample	Anti-Alias & Contiguous	Yes	206.73	48.23	217
L2-3	567927838	Pvalb-IRES-Cre	50	Point Sample	Anti-Alias & Contiguous	Yes	250.26	23.84	255
L2-3	567952169	Pvalb-IRES-Cre	40	Point Sample	Anti-Alias & Contiguous	Yes	207.97	48.53	219
L2-3	571379222	Pvalb-IRES-Cre	40	Point Sample	Anti-Alias & Contiguous	Yes	219.02	39.58	227
L2-3	574992320	Pvalb-IRES-Cre	24	Point Sample	Anti-Alias & Contiguous	Yes	209.05	51.79	225
L2-3	614777438	Pvalb-T2A-FIpO	5	Point Sample	Anti-Alias & Contiguous	No
L4	471077468	Pvalb-IRES-Cre	9	Point Sample	Anti-Alias & Contiguous	No
L4	486896849	Pvalb-IRES-Cre	8	Point Sample	Anti-Alias & Contiguous	No
L4	510715606	Pvalb-IRES-Cre	15	Point Sample	Anti-Alias & Contiguous	No
L4	569723367	Pvalb-IRES-Cre	15	Point Sample	Anti-Alias & Contiguous	No
L4	574067499	Pvalb-IRES-Cre	32	Point Sample	Anti-Alias & Contiguous	No
L5	321708130	Pvalb-IRES-Cre	17	Point Sample	Anti-Alias & Contiguous	No
L5	333785962	Pvalb-IRES-Cre	15	Point Sample	Anti-Alias & Contiguous	No
L5	396608557	Pvalb-IRES-Cre	15	Point Sample	Anti-Alias & Contiguous	No
L5	471077857	Pvalb-IRES-Cre	10	Point Sample	Anti-Alias & Contiguous	No
L5	475549284	Pvalb-IRES-Cre	10	Point Sample	Anti-Alias & Contiguous	No
L5	481093525	Pvalb-IRES-Cre	15	Point Sample	Anti-Alias & Contiguous	No
L5	482516713	Pvalb-IRES-Cre	15	Point Sample	Anti-Alias & Contiguous	No
L5	490387590	Pvalb-IRES-Cre	5	Point Sample	Anti-Alias & Contiguous	No
L5	569998790	Pvalb-IRES-Cre	32	Point Sample	Anti-Alias & Contiguous	No
L5	572609108	Pvalb-IRES-Cre	32	Point Sample	Anti-Alias & Contiguous	No
L5	574377552	Pvalb-IRES-Cre	32	Point Sample	Anti-Alias & Contiguous	No
L5	591268268	Pvalb-IRES-Cre	20	Point Sample	Anti-Alias & Contiguous	No
L6A	466245544	Pvalb-IRES-Cre	5	Point Sample	Anti-Alias & Contiguous	No
L6A	471087830	Pvalb-IRES-Cre	15	Point Sample	Anti-Alias & Contiguous	No
L6A	478058328	Pvalb-IRES-Cre	32	Point Sample	Anti-Alias & Contiguous	No
L6A	569723405	Pvalb-IRES-Cre	32	Point Sample	Anti-Alias & Contiguous	No
L6A	570946690	Pvalb-IRES-Cre	32	Point Sample	Anti-Alias & Contiguous	No
L6A	571311039	Pvalb-IRES-Cre	32	Point Sample	Anti-Alias & Contiguous	No
L6A	571396942	Pvalb-IRES-Cre	32	Point Sample	Anti-Alias & Contiguous	No
L6A	591278744	Pvalb-IRES-Cre	32	Point Sample	Anti-Alias & Contiguous	No

## Sheet: Table S6
Table S6 - CellProfiler Experiment File for V1 Image Analysis
Key	Value
CellProfiler_Version	4.2.6
ChannelType_Expression_Image	Color
ImageSet_Zip_Dictionary	b'PD94bWwgdmVyc2lvbj0iMS4wIiBlbmNvZGluZz0iVVRGLTgiPz48T01FIHhtbG5zPSJodHRwOi8vd3d3Lm9wZW5taWNyb3Njb3B5Lm9yZy9TY2hlbWFzL09NRS8yMDE2LTA2Ij48SW1hZ2UgSUQ9IkV4cHJlc3Npb25fSW1hZ2UiPjxQaXhlbHMgRGltZW5zaW9uT3JkZXI9IlhZQ1pUIiBJRD0iUGl4ZWxzOkV4cHJlc3Npb25fSW1hZ2UiIFNpemVDPSIxIiBTaXplVD0iMSIgU2l6ZVg9IjEiIFNpemVZPSIxIj48VGlmZkRhdGEgRmlyc3RDPSIwIiBGaXJzdFQ9IjAiIEZpcnN0Wj0iMCIgSUZEPSIwIiBQbGFuZUNvdW50PSIxIj48V…
Pipeline_Pipeline	CellProfiler Pipeline: http://www.cellprofiler.org Version:5 DateRevision:426 GitHash: ModuleCount:12 HasImagePlaneDetails:False Images:[module_num:1|svn_version:'Unknown'|variable_revision_number:2|show_window:False|notes:['To begin creating your project, use the Images module to compile a list of files and/or folders that you want to analyze. You can also specify a set of rules to include only …
Run_Timestamp	2024-04-13T18:57:52.079508

## Sheet: Table S7
Table S7 - CellProfiler Experiment File for S1 Image Analysis
Key	Value
CellProfiler_Version	4.2.6
ChannelType_Expression_Image	Color
ImageSet_Zip_Dictionary	b'PD94bWwgdmVyc2lvbj0iMS4wIiBlbmNvZGluZz0iVVRGLTgiPz48T01FIHhtbG5zPSJodHRwOi8vd3d3Lm9wZW5taWNyb3Njb3B5Lm9yZy9TY2hlbWFzL09NRS8yMDE2LTA2Ij48SW1hZ2UgSUQ9IkV4cHJlc3Npb25fSW1hZ2UiPjxQaXhlbHMgRGltZW5zaW9uT3JkZXI9IlhZQ1pUIiBJRD0iUGl4ZWxzOkV4cHJlc3Npb25fSW1hZ2UiIFNpemVDPSIxIiBTaXplVD0iMSIgU2l6ZVg9IjEiIFNpemVZPSIxIj48VGlmZkRhdGEgRmlyc3RDPSIwIiBGaXJzdFQ9IjAiIEZpcnN0Wj0iMCIgSUZEPSIwIiBQbGFuZUNvdW50PSIxIj48V…
Pipeline_Pipeline	CellProfiler Pipeline: http://www.cellprofiler.org Version:5 DateRevision:426 GitHash: ModuleCount:12 HasImagePlaneDetails:False Images:[module_num:1|svn_version:'Unknown'|variable_revision_number:2|show_window:False|notes:['To begin creating your project, use the Images module to compile a list of files and/or folders that you want to analyze. You can also specify a set of rules to include only …
Run_Timestamp	2024-04-14T14:17:02.998797

## Sheet: Table S8
Table S8 - RSKC feature weights and feature classifications
Morphometric	weight	feature_dimension
MaximumRadius	0.207853	size
MeanRadius	0.207775	size
MinorAxisLength	0.206412	size
EquivalentDiameter	0.204935	size
InertiaTensorEigenvalues_1	0.201271	size
MinFeretDiameter	0.200815	size
Area	0.195789	size
MedianRadius	0.192919	size
ConvexArea	0.187237	size
Perimeter	0.183778	size
MaxFeretDiameter	0.181167	size
Eccentricity	0.179294	shape
MajorAxisLength	0.176687	size
BoundingBoxArea	0.173668	size
Zernike_0_0	0.167524	shape
HuMoment_1	0.164603	shape
SpatialMoment_0_1	0.159929	size
SpatialMoment_1_0	0.159047	size
InertiaTensorEigenvalues_0	0.148556	size
HuMoment_3	0.146342	shape
InertiaTensor_1_1	0.13791	size
Zernike_4_0	0.132389	shape
Zernike_2_2	0.131549	shape
SpatialMoment_1_1	0.129717	size
CentralMoment_2_0	0.128328	size
InertiaTensor_0_0	0.123494	size
CentralMoment_0_2	0.121486	size
SpatialMoment_2_0	0.118472	size
Zernike_2_0	0.115844	shape
SpatialMoment_0_2	0.115432	size
FormFactor	0.102498	shape
Zernike_8_2	0.0966192	shape
SpatialMoment_1_2	0.0917648	size
SpatialMoment_2_1	0.0910636	size
HuMoment_2	0.0896634	shape
Zernike_5_1	0.0876586	shape
HuMoment_0	0.0863737	shape
Zernike_1_1	0.0816068	shape
Zernike_8_4	0.0784145	shape
Zernike_3_1	0.0777012	shape
SpatialMoment_0_3	0.0753559	size
Zernike_8_6	0.0748802	shape
InertiaTensor_1_0	0.0699103	shape
CentralMoment_2_2	0.064974	size
Zernike_8_0	0.0648899	shape
CentralMoment_1_1	0.0638708	shape
Compactness	0.062197	shape
Zernike_8_8	0.061726	shape
SpatialMoment_2_2	0.0610655	size
Zernike_6_0	0.0610512	shape
Solidity	0.0605574	shape
Extent	0.0588226	shape
SpatialMoment_1_3	0.0571993	size
Zernike_4_4	0.0552522	shape
Zernike_9_7	0.0545893	shape
Zernike_6_6	0.0540277	shape
Zernike_9_9	0.0538647	shape
Zernike_9_5	0.0502375	shape
Zernike_4_2	0.0498282	shape
Zernike_6_4	0.0488215	shape
Zernike_7_7	0.0453753	shape
Zernike_6_2	0.0446674	shape
Zernike_9_3	0.0445334	shape
Zernike_9_1	0.038196	shape
SpatialMoment_2_3	0.0357478	size
Zernike_3_3	0.0352723	shape
Zernike_7_5	0.03421	shape
Zernike_5_5	0.0334676	shape
NormalizedMoment_1_1	0.0316379	shape
Zernike_5_3	0.0296549	shape
NormalizedMoment_2_0	0.0267244	shape
Zernike_7_3	0.0255184	shape
CentralMoment_1_3	0.0254801	shape
Zernike_7_1	0.0227155	shape
NormalizedMoment_3_1	0.0206271	shape
AspectRatio	0.0160349	shape
Orientation	0.0137511	shape
NormalizedMoment_2_2	0.0131953	shape
HuMoment_4	0.00813066	shape
NormalizedMoment_1_3	0.00688393	shape
HuMoment_5	0.00568932	shape
NormalizedMoment_0_2	0.0052802	shape
NormalizedMoment_3_3	0.00280922	shape
CentralMoment_0_3	0.00206369	shape
CentralMoment_2_1	0.00188397	shape
NormalizedMoment_2_1	0.000890027	shape
CentralMoment_0_1	0.000659479	shape
NormalizedMoment_1_2	0.000619764	shape
CentralMoment_1_2	0.000408456	shape
HuMoment_6	0.000354871	shape
NormalizedMoment_0_3	0.000316316	shape
NormalizedMoment_3_0	0.000227225	shape
CentralMoment_2_3	0.000167143	shape
CentralMoment_1_0	0.00013675	shape
NormalizedMoment_2_3	0.000118303	shape
NormalizedMoment_3_2	9.92615e-05	shape
EulerNumber	0	shape

## Sheet: Table S9
Table S9 - Estimation Statistics for PV+ soma area by cortical layer and area in V1 and S1
Control	Variable	Median	Median.Diff	Low.CI	High.CI
All Cells	S1-L1	107	-89	-107	-72
All Cells	V1-L1	90	-106	-115	-91
All Cells	S1-L2/3	213	17	2	25
All Cells	V1-L2/3	193	-3	-16	4
All Cells	S1-L4	211	15	10	19
All Cells	V1-L4	201	5	-3	9
All Cells	S1-L5	201	5	0	8
All Cells	V1-L5	178	-18	-23	-14
All Cells	S1-L6A	218.5	22.5	15	28
All Cells	V1-L6A	189.5	-6.5	-16	3
All Cells	S1-L6B	139.5	-56.5	-78	-43
All Cells	V1-L6B	159.5	-36.5	-64	-22

## Sheet: Tables S10-S14
Table S10 - Estimation statistics for composite size scores for 13 PV+ morphology clusters.
Control	Variable	Median	Median.Diff	Low.CI	High.CI
All Samples	1	-1.35772	-1.34545	-1.3704	-1.32054
All Samples	2	-1.13001	-1.11775	-1.14904	-1.08932
All Samples	3	-0.944405	-0.932138	-0.959296	-0.90317
All Samples	4	-0.706164	-0.693897	-0.720498	-0.668101
All Samples	5	-0.355041	-0.342774	-0.372628	-0.311512
All Samples	6	-0.229695	-0.217427	-0.243494	-0.192027
All Samples	7	-0.0508639	-0.0385964	-0.0686831	-0.00764131
All Samples	8	0.231406	0.243673	0.21748	0.269031
All Samples	9	0.377333	0.3896	0.361195	0.420381
All Samples	10	0.524292	0.53656	0.507803	0.565636
All Samples	11	0.860809	0.873077	0.844706	0.902274
All Samples	12	0.979121	0.991388	0.954853	1.02734
All Samples	13	1.59199	1.60426	1.55691	1.65107
Table S11 - Estimation statistics for composite elongation across morphology clusters
Control	Variable	Median	Median.Diff	Low.CI	High.CI
All Samples	1	0.409181	0.516516	0.485038	0.551828
All Samples	2	1.28549	1.39283	1.34872	1.44402
All Samples	3	-0.433157	-0.325822	-0.36403	-0.295741
All Samples	4	0.230835	0.33817	0.306612	0.371551
All Samples	5	-0.794138	-0.686804	-0.720095	-0.650995
All Samples	6	-0.2696	-0.162266	-0.184983	-0.143401
All Samples	7	0.59655	0.703885	0.67056	0.745258
All Samples	8	-0.70779	-0.600455	-0.62724	-0.571266
All Samples	9	-0.0820442	0.0252904	0.00310951	0.0459439
All Samples	10	-0.148348	-0.0410131	-0.064249	-0.0130783
All Samples	11	-0.640864	-0.53353	-0.564556	-0.497719
All Samples	12	0.65068	0.758015	0.723242	0.796932
All Samples	13	0.077416	0.184751	0.13968	0.241205
Table S12 - Estimation statistics for composite circularity across morphology clusters
Control	Variable	Median	Median.Diff	Low.CI	High.CI
All Samples	1	-0.35138	-0.420676	-0.461535	-0.393736
All Samples	2	-1.40083	-1.47013	-1.51161	-1.42073
All Samples	3	0.448069	0.378773	0.342851	0.414446
All Samples	4	-0.293571	-0.362868	-0.397371	-0.325694
All Samples	5	0.979348	0.910051	0.877847	0.939026
All Samples	6	0.40532	0.336024	0.310246	0.363296
All Samples	7	-0.693098	-0.762394	-0.801758	-0.729834
All Samples	8	0.930658	0.861362	0.833975	0.892414
All Samples	9	0.290374	0.221077	0.192419	0.251479
All Samples	10	-0.174705	-0.244001	-0.281263	-0.205968
All Samples	11	0.712095	0.642798	0.612482	0.673369
All Samples	12	-0.753618	-0.822914	-0.859075	-0.781885
All Samples	13	-0.373073	-0.442369	-0.492197	-0.389598
Table S13- Estimation statistics for composite concavity across morphology clusters
Control	Variable	Median	Median.Diff	Low.CI	High.CI
All Samples	1	0.0498123	0.0418238	0.0216015	0.0647769
All Samples	2	-0.0473413	-0.0553298	-0.0852124	-0.0285368
All Samples	3	-0.139589	-0.147578	-0.17918	-0.113084
All Samples	4	0.155528	0.14754	0.114576	0.181343
All Samples	5	-0.494464	-0.502453	-0.52475	-0.477518
All Samples	6	0.0716178	0.0636292	0.0422186	0.0912691
All Samples	7	0.198548	0.190559	0.166042	0.218822
All Samples	8	-0.414926	-0.422915	-0.439391	-0.401371
All Samples	9	-0.00991705	-0.0179056	-0.0415557	0.00179176
All Samples	10	0.508098	0.50011	0.480117	0.518188
All Samples	11	-0.202867	-0.210855	-0.257132	-0.179392
All Samples	12	0.0949289	0.0869403	0.0664113	0.113791
All Samples	13	0.251077	0.243089	0.209907	0.273026
Table S14 - Estimation statistics for composite protrusion across morphology clusters.
Control	Variable	Median	Median.Diff	Low.CI	High.CI
All Samples	1	1.14583	1.30735	1.23619	1.36565
All Samples	2	0.2235	0.38502	0.343871	0.418673
All Samples	3	0.46591	0.62743	0.572065	0.685921
All Samples	4	0.153232	0.314751	0.273607	0.346709
All Samples	5	-0.0498184	0.111702	0.0770816	0.144325
All Samples	6	-0.197451	-0.0359308	-0.0619129	-0.0100057
All Samples	7	-0.270474	-0.108954	-0.13435	-0.0851771
All Samples	8	-0.306071	-0.144551	-0.160418	-0.126931
All Samples	9	-0.236583	-0.0750629	-0.0952796	-0.055531
All Samples	10	-0.335643	-0.174123	-0.197786	-0.151895
All Samples	11	-0.376702	-0.215182	-0.23452	-0.19964
All Samples	12	-0.276216	-0.114696	-0.138934	-0.0870853
All Samples	13	-0.362761	-0.201241	-0.220195	-0.181996

## Sheet: Table S15 
Table S15 - Descriptive Statistics for PV+ morphology size and shape categories
size-shape category	Morphometric Feature	median_CI	mean	mean_CI	Q1	Q2	Q3	Q4
extra large_bipolar	Area	(318.000 – 323.000)	327.802	(325.246 – 330.358)	289.25	320	357	706
	BoundingBoxArea	(480.000 – 487.837)	506.841	(502.139 – 511.544)	434	483	558	1110
	CentralMoment_0_2	(7325.679 – 7717.262)	8493.47	(8284.550 – 8702.392)	5088.07	7513.88	10535.4	53770.6
	CentralMoment_1_1	(-704.523 – -441.952)	-565.447	(-690.479 – -440.415)	-2216.84	-611.891	1112.82	15520
	CentralMoment_2_0	(10748.767 – 11220.292)	12169.3	(11931.292 – 12407.393)	8787.52	10926.5	14157.3	55170.3
	Compactness	(1.334 – 1.352)	1.39354	(1.383 – 1.404)	1.24075	1.34531	1.48625	4.56866
	ConvexArea	(350.475 – 356.525)	365.266	(362.274 – 368.258)	321	353.5	396	829
	Eccentricity	(0.753 – 0.764)	0.732607	(0.727 – 0.738)	0.673666	0.759124	0.818622	0.999961
	EquivalentDiameter	(20.122 – 20.272)	20.3497	(20.272 – 20.427)	19.1907	20.1851	21.3201	29.9818
	FormFactor	(0.738 – 0.750)	0.733271	(0.729 – 0.737)	0.672835	0.743323	0.805964	0.971932
	HuMoment_0	(0.182 – 0.184)	0.190439	(0.186 – 0.195)	0.174128	0.182688	0.195187	4.33162
	HuMoment_1	(0.005 – 0.006)	0.0181048	(0.000 – 0.036)	0.00260703	0.00547157	0.00968699	18.7571
	HuMoment_2	(0.000 – 0.000)	0.00199938	(-0.001 – 0.005)	0.000144217	0.000354155	0.000786208	2.72229
	HuMoment_3	(0.000 – 0.000)	0.00132128	(-0.001 – 0.004)	5.71e-06	1.94e-05	6.89e-05	2.48125
	InertiaTensorEigenvalues_0	(39.649 – 40.692)	43.1325	(42.623 – 43.642)	35.585	40.1621	47.4864	229.558
	InertiaTensorEigenvalues_1	(17.368 – 18.021)	18.2625	(18.031 – 18.494)	14.2871	17.7265	21.4691	45.5348
	InertiaTensor_0_0	(22.240 – 22.962)	24.912	(24.454 – 25.370)	17.0647	22.706	30.5232	107.471
	InertiaTensor_1_0	(1.584 – 2.238)	1.73917	(1.390 – 2.089)	-3.45804	1.8991	6.92389	35.9372
	InertiaTensor_1_1	(34.643 – 35.606)	36.483	(35.940 – 37.026)	29.365	35.1284	42.0199	229.557
	MajorAxisLength	(25.211 – 25.527)	26.0769	(25.940 – 26.213)	23.8613	25.3494	27.5641	60.6047
	MaxFeretDiameter	(25.710 – 26.127)	26.6641	(26.527 – 26.801)	24.3516	25.9615	28.1603	60
	MaximumRadius	(8.000 – 8.062)	7.98747	(7.945 – 8.030)	7.2111	8	8.60233	11.1803
	MeanRadius	(3.203 – 3.234)	3.20913	(3.195 – 3.223)	3.00788	3.21726	3.41893	4.35764
	MedianRadius	(2.828 – 2.959)	2.86844	(2.856 – 2.881)	2.82843	2.82843	3	4
	MinFeretDiameter	(16.613 – 16.953)	16.818	(16.708 – 16.928)	15	16.8072	18.3848	27.1956
	MinorAxisLength	(16.676 – 16.947)	16.9091	(16.801 – 17.017)	15.1193	16.8411	18.5339	26.9918
	Perimeter	(73.113 – 73.860)	75.1932	(74.823 – 75.564)	69.2843	73.3553	79.1749	138.882
	Solidity	(0.907 – 0.911)	0.899364	(0.897 – 0.901)	0.8751	0.908832	0.93164	0.977778
	SpatialMoment_0_1	(3060.975 – 3198.787)	3284.56	(3232.580 – 3336.541)	2417	3132	3873.5	13626
	SpatialMoment_0_2	(36476.038 – 38799.287)	43070.4	(41962.665 – 44178.234)	25061.5	37628.5	54328.8	334660
	SpatialMoment_1_0	(3692.238 – 3784.312)	3994.42	(3940.590 – 4048.240)	3185	3734.5	4483.75	13048
	SpatialMoment_1_1	(34293.938 – 35357.000)	38984.1	(38214.263 – 39753.869)	28167.2	34727	44750.8	203020
	SpatialMoment_2_0	(54601.950 – 56471.363)	62647.5	(61305.930 – 63989.042)	43979.5	55644.5	72447.8	358238
	Zernike_0_0	(0.588 – 0.598)	0.589913	(0.585 – 0.594)	0.518919	0.59376	0.663839	0.883337
	Zernike_1_1	(0.062 – 0.065)	0.0658757	(0.065 – 0.067)	0.0417547	0.0632802	0.0878759	0.176362
	Zernike_2_0	(0.163 – 0.165)	0.161509	(0.160 – 0.163)	0.147416	0.163643	0.178818	0.223341
	Zernike_2_2	(0.076 – 0.078)	0.073697	(0.073 – 0.075)	0.0590015	0.0769352	0.0905846	0.126072
	Zernike_3_1	(0.019 – 0.021)	0.0239236	(0.023 – 0.025)	0.0119301	0.0203267	0.0328286	0.0835968
	Zernike_4_0	(0.017 – 0.018)	0.0197341	(0.019 – 0.020)	0.00803977	0.0173445	0.0290538	0.0776312
	Zernike_5_1	(0.014 – 0.015)	0.0150697	(0.015 – 0.015)	0.00895379	0.0142445	0.0204075	0.0395327
	Zernike_6_0	(0.011 – 0.011)	0.0124418	(0.012 – 0.013)	0.00531787	0.0110161	0.0186815	0.0467366
	Zernike_8_0	(0.006 – 0.006)	0.00671886	(0.007 – 0.007)	0.00263316	0.00591639	0.00983925	0.0280986
	Zernike_8_2	(0.007 – 0.008)	0.00810288	(0.008 – 0.008)	0.00500514	0.00782378	0.0106318	0.0235511
	Zernike_8_4	(0.007 – 0.007)	0.00722877	(0.007 – 0.007)	0.00439678	0.00685769	0.00969602	0.0233444
	Zernike_8_6	(0.006 – 0.007)	0.00689434	(0.007 – 0.007)	0.00420065	0.0065399	0.00921266	0.021033
	Zernike_8_8	(0.009 – 0.009)	0.00887807	(0.009 – 0.009)	0.00625033	0.00877879	0.0114928	0.0238022
large_bipolar	Area	(244.475 – 248.000)	247.659	(246.211 – 249.107)	230	247	266	306
	BoundingBoxArea	(360.000 – 368.000)	365.047	(362.482 – 367.611)	336	360	396	525
	CentralMoment_0_2	(4837.265 – 5059.611)	5215.33	(5121.736 – 5308.916)	4037.4	4947.87	6064.82	11954
	CentralMoment_1_1	(-276.643 – -86.393)	-133.747	(-193.971 – -73.523)	-861.457	-189.752	554.948	2634.32
	CentralMoment_2_0	(5211.904 – 5423.730)	5488.9	(5392.455 – 5585.350)	4230.61	5323.89	6639.43	10661.5
	Compactness	(1.208 – 1.223)	1.25393	(1.245 – 1.263)	1.16055	1.21804	1.31134	2.4452
	ConvexArea	(269.000 – 272.525)	271.011	(269.432 – 272.591)	252	270	290	352
	Eccentricity	(0.640 – 0.654)	0.635668	(0.630 – 0.641)	0.583017	0.64586	0.699875	0.837869
	EquivalentDiameter	(17.662 – 17.789)	17.7362	(17.684 – 17.788)	17.1127	17.7339	18.4033	19.7386
	FormFactor	(0.818 – 0.827)	0.806408	(0.802 – 0.811)	0.762581	0.820988	0.861658	0.97674
	HuMoment_0	(0.171 – 0.172)	0.172926	(0.173 – 0.173)	0.168313	0.17156	0.176119	0.218465
	HuMoment_1	(0.002 – 0.002)	0.00239681	(0.002 – 0.002)	0.00118484	0.00206741	0.0032202	0.0110885
	HuMoment_2	(0.000 – 0.000)	0.00044765	(0.000 – 0.000)	0.000164285	0.000314697	0.000569418	0.00582697
	HuMoment_3	(0.000 – 0.000)	2.58156e-05	(0.000 – 0.000)	4.41e-06	1.09e-05	2.61e-05	0.000532306
	InertiaTensorEigenvalues_0	(26.700 – 27.194)	27.1719	(26.938 – 27.406)	24.2151	26.9225	30.0009	40.3947
	InertiaTensorEigenvalues_1	(15.346 – 15.640)	15.649	(15.531 – 15.767)	14.2164	15.4596	16.8808	22.4008
	InertiaTensor_0_0	(19.454 – 20.253)	20.8866	(20.576 – 21.197)	16.7342	19.7935	23.8963	40.3851
	InertiaTensor_1_0	(0.355 – 1.165)	0.507326	(0.271 – 0.744)	-2.2724	0.784099	3.48912	10.5897
	InertiaTensor_1_1	(21.179 – 22.181)	21.9343	(21.627 – 22.242)	17.6416	21.7687	25.9892	35.7768
	MajorAxisLength	(20.683 – 20.870)	20.7965	(20.707 – 20.887)	19.6835	20.7548	21.9092	25.4227
	MaxFeretDiameter	(21.378 – 21.587)	21.4708	(21.380 – 21.562)	20.2485	21.4709	22.4722	27.4591
	MaximumRadius	(7.280 – 7.616)	7.4549	(7.425 – 7.485)	7.07107	7.61577	7.81025	8.60233
	MeanRadius	(2.976 – 3.011)	2.98911	(2.979 – 3.000)	2.88083	2.99349	3.11243	3.4129
	MedianRadius	(2.828 – 2.828)	2.70564	(2.690 – 2.721)	2.82843	2.82843	2.82843	3
	MinFeretDiameter	(15.092 – 15.418)	15.3583	(15.295 – 15.422)	14.7087	15.2053	16	19
	MinorAxisLength	(15.666 – 15.816)	15.7929	(15.734 – 15.852)	15.0819	15.7275	16.4345	18.9318
	Perimeter	(61.870 – 62.303)	62.2794	(62.024 – 62.535)	59.2132	62.0416	64.734	82.2193
	Solidity	(0.921 – 0.925)	0.914493	(0.912 – 0.917)	0.896296	0.922819	0.939929	0.979757
	SpatialMoment_0_1	(2124.900 – 2196.150)	2215.03	(2188.570 – 2241.492)	1872	2166	2513	3580
	SpatialMoment_0_2	(23247.125 – 24225.750)	25525.8	(25014.575 – 26037.053)	19149	23806	30194	58772
	SpatialMoment_1_0	(2223.275 – 2286.050)	2290.07	(2261.745 – 2318.397)	1936	2256	2614	3751
	SpatialMoment_1_1	(19478.950 – 20133.450)	20111	(19840.777 – 20381.223)	16795	19858	23289	37654
	SpatialMoment_2_0	(25301.000 – 26400.300)	27196.5	(26653.953 – 27739.140)	20295	25742	33149	56484
	Zernike_0_0	(0.675 – 0.684)	0.676356	(0.672 – 0.680)	0.635163	0.679306	0.72256	0.833188
	Zernike_1_1	(0.089 – 0.093)	0.0921682	(0.091 – 0.094)	0.0744703	0.0910464	0.109257	0.168533
	Zernike_2_0	(0.150 – 0.153)	0.150955	(0.150 – 0.152)	0.136523	0.151876	0.166722	0.219024
	Zernike_2_2	(0.060 – 0.063)	0.0606725	(0.060 – 0.062)	0.0482825	0.0617461	0.0738508	0.117874
	Zernike_3_1	(0.016 – 0.018)	0.0185342	(0.018 – 0.019)	0.0113517	0.0168989	0.0241184	0.0752735
	Zernike_4_0	(0.017 – 0.019)	0.0183617	(0.018 – 0.019)	0.00918987	0.0179521	0.0263999	0.0501427
	Zernike_5_1	(0.023 – 0.025)	0.0239328	(0.024 – 0.024)	0.0193848	0.0242077	0.0287323	0.0416279
	Zernike_6_0	(0.010 – 0.011)	0.0117729	(0.011 – 0.012)	0.00512658	0.0103224	0.016774	0.0471668
	Zernike_8_0	(0.005 – 0.005)	0.00578582	(0.006 – 0.006)	0.00242347	0.0048908	0.00836449	0.0231292
	Zernike_8_2	(0.008 – 0.008)	0.00848824	(0.008 – 0.009)	0.00545646	0.00807853	0.0111501	0.0213966
	Zernike_8_4	(0.006 – 0.007)	0.00704403	(0.007 – 0.007)	0.00434211	0.00655049	0.00940291	0.0257964
	Zernike_8_6	(0.006 – 0.007)	0.00714017	(0.007 – 0.007)	0.00429092	0.00655187	0.00950541	0.0205914
	Zernike_8_8	(0.008 – 0.009)	0.0087792	(0.009 – 0.009)	0.00570819	0.00870009	0.0115162	0.0249302
large_ovoid	Area	(236.000 – 239.525)	240.565	(239.213 – 241.917)	222	238	256	311
	BoundingBoxArea	(323.000 – 330.000)	327.67	(325.565 – 329.774)	300	323	352	440
	CentralMoment_0_2	(3808.049 – 3972.012)	4195.47	(4116.758 – 4274.179)	3241.71	3889.98	4802.23	11239.9
	CentralMoment_1_1	(-366.589 – -224.093)	-240.156	(-294.595 – -185.717)	-925.359	-275.519	440.405	2814.04
	CentralMoment_2_0	(5505.760 – 5762.483)	5770.54	(5673.916 – 5867.168)	4661.19	5614.14	6816.51	11135.4
	Compactness	(1.122 – 1.130)	1.13393	(1.131 – 1.137)	1.09547	1.12704	1.16073	1.49597
	ConvexArea	(251.000 – 254.000)	254.791	(253.362 – 256.220)	236	252	271	325
	Eccentricity	(0.686 – 0.694)	0.690212	(0.687 – 0.694)	0.647152	0.689955	0.731112	0.855557
	EquivalentDiameter	(17.334 – 17.481)	17.4814	(17.433 – 17.530)	16.8125	17.4078	18.0541	19.8992
	FormFactor	(0.885 – 0.890)	0.884003	(0.882 – 0.886)	0.86153	0.887276	0.912852	0.998029
	HuMoment_0	(0.169 – 0.170)	0.170608	(0.170 – 0.171)	0.166952	0.169507	0.173118	0.196651
	HuMoment_1	(0.003 – 0.003)	0.00319423	(0.003 – 0.003)	0.00195866	0.00280265	0.00401294	0.0128865
	HuMoment_2	(0.000 – 0.000)	8.67708e-05	(0.000 – 0.000)	2.37e-05	6.22e-05	0.000125031	0.000571613
	HuMoment_3	(0.000 – 0.000)	3.02915e-06	(0.000 – 0.000)	6.45e-07	1.66e-06	4.01e-06	3.84e-05
	InertiaTensorEigenvalues_0	(26.185 – 26.772)	27.1188	(26.914 – 27.324)	24.3717	26.5114	29.4326	40.6227
	InertiaTensorEigenvalues_1	(13.705 – 14.009)	13.9262	(13.827 – 14.025)	12.6903	13.8274	15.2148	17.9158
	InertiaTensor_0_0	(15.677 – 16.227)	17.3046	(17.027 – 17.582)	14.0025	15.9692	18.9496	40.2862
	InertiaTensor_1_0	(0.872 – 1.513)	0.975577	(0.754 – 1.197)	-1.86651	1.15965	3.924	9.89636
	InertiaTensor_1_1	(23.801 – 24.454)	23.7405	(23.430 – 24.051)	20.7601	24.1533	27.3429	36.9297
	MajorAxisLength	(20.509 – 20.698)	20.7878	(20.710 – 20.865)	19.7471	20.5957	21.7007	25.4944
	MaxFeretDiameter	(20.248 – 20.591)	20.6036	(20.527 – 20.681)	19.6469	20.3961	21.5407	24.1868
	MaximumRadius	(7.211 – 7.211)	7.30701	(7.280 – 7.334)	7	7.2111	7.61577	8.48528
	MeanRadius	(3.012 – 3.035)	3.03106	(3.023 – 3.039)	2.92095	3.02295	3.13033	3.46101
	MedianRadius	(2.828 – 2.828)	2.81846	(2.811 – 2.826)	2.82843	2.82843	2.82843	3
	MinFeretDiameter	(14.105 – 14.311)	14.3327	(14.274 – 14.392)	13.7679	14.1449	15	17.1825
	MinorAxisLength	(14.816 – 14.948)	14.8994	(14.846 – 14.953)	14.2494	14.8741	15.6025	16.9308
	Perimeter	(58.042 – 58.627)	58.4687	(58.280 – 58.658)	56.0416	58.2843	60.5269	68.0416
	Solidity	(0.945 – 0.947)	0.94429	(0.943 – 0.945)	0.935345	0.945701	0.954545	0.990698
	SpatialMoment_0_1	(1834.325 – 1896.525)	1911.14	(1889.427 – 1932.855)	1636	1864	2124	3354
	SpatialMoment_0_2	(17978.425 – 18765.775)	19697.3	(19314.596 – 20080.044)	15045	18340	22765	48986
	SpatialMoment_1_0	(2192.275 – 2261.050)	2251.72	(2226.999 – 2276.434)	1958	2225	2522	3635
	SpatialMoment_1_1	(16873.125 – 17419.550)	17463.1	(17247.751 – 17678.402)	14588	17195	19882	29747
	SpatialMoment_2_0	(26289.175 – 27191.875)	27183.3	(26720.570 – 27646.063)	21752	26763	32303	54333
	Zernike_0_0	(0.720 – 0.729)	0.718571	(0.715 – 0.722)	0.681489	0.724279	0.760838	0.847253
	Zernike_1_1	(0.038 – 0.041)	0.0416579	(0.040 – 0.043)	0.026932	0.0397981	0.0560677	0.108215
	Zernike_2_0	(0.158 – 0.161)	0.158668	(0.157 – 0.160)	0.144611	0.159483	0.172878	0.218146
	Zernike_2_2	(0.084 – 0.085)	0.0843585	(0.084 – 0.085)	0.0751871	0.0846109	0.0934795	0.127965
	Zernike_3_1	(0.010 – 0.011)	0.0110532	(0.011 – 0.011)	0.00643455	0.0103897	0.0148882	0.0316636
	Zernike_4_0	(0.033 – 0.034)	0.0323941	(0.032 – 0.033)	0.022251	0.0335078	0.0426222	0.0674522
	Zernike_5_1	(0.013 – 0.014)	0.0140665	(0.014 – 0.014)	0.00819369	0.0132969	0.0193326	0.0355358
	Zernike_6_0	(0.015 – 0.017)	0.0162426	(0.016 – 0.017)	0.00892676	0.0156535	0.0227601	0.0411657
	Zernike_8_0	(0.009 – 0.010)	0.0104021	(0.010 – 0.011)	0.00501619	0.0097048	0.0152066	0.0328274
	Zernike_8_2	(0.006 – 0.007)	0.00685572	(0.007 – 0.007)	0.00398935	0.00642452	0.00906159	0.0205953
	Zernike_8_4	(0.006 – 0.006)	0.00643796	(0.006 – 0.007)	0.00391163	0.00614252	0.00861744	0.0198714
	Zernike_8_6	(0.008 – 0.009)	0.00861101	(0.008 – 0.009)	0.00566703	0.00826797	0.0115046	0.0211952
	Zernike_8_8	(0.007 – 0.008)	0.00738739	(0.007 – 0.008)	0.0044633	0.00718228	0.00990999	0.0204213
large_round	Area	(237.950 – 243.000)	247.323	(245.756 – 248.889)	216	241	274	399
	BoundingBoxArea	(323.000 – 324.000)	334.453	(332.064 – 336.843)	288	323	378	529
	CentralMoment_0_2	(4490.448 – 4706.368)	4976.05	(4907.275 – 5044.829)	3671.01	4578.06	5844.12	12092.8
	CentralMoment_1_1	(-90.157 – -37.147)	-68.4036	(-90.532 – -46.275)	-385.321	-73.7819	258.985	2205.44
	CentralMoment_2_0	(4673.834 – 4839.646)	5240.64	(5166.723 – 5314.547)	3880.28	4757.97	6313.75	13818
	Compactness	(1.088 – 1.094)	1.10211	(1.100 – 1.105)	1.05939	1.09111	1.13145	1.56832
	ConvexArea	(252.475 – 256.525)	261.742	(260.061 – 263.422)	229	254	290	410
	Eccentricity	(0.480 – 0.488)	0.469734	(0.466 – 0.474)	0.408172	0.484823	0.543872	0.69877
	EquivalentDiameter	(17.408 – 17.572)	17.6942	(17.639 – 17.749)	16.5837	17.5172	18.678	22.5394
	FormFactor	(0.914 – 0.919)	0.910145	(0.908 – 0.912)	0.883819	0.9165	0.943938	0.999623
	HuMoment_0	(0.163 – 0.163)	0.162976	(0.163 – 0.163)	0.16149	0.162749	0.164042	0.174884
	HuMoment_1	(0.000 – 0.000)	0.000561022	(0.001 – 0.001)	0.000215914	0.000470837	0.000804795	0.00301065
	HuMoment_2	(0.000 – 0.000)	0.000106154	(0.000 – 0.000)	2.58e-05	6.88e-05	0.000143453	0.00123633
	HuMoment_3	(0.000 – 0.000)	9.94874e-07	(0.000 – 0.000)	1.205e-07	3.92e-07	1.11e-06	3.03e-05
	InertiaTensorEigenvalues_0	(21.815 – 22.186)	22.8758	(22.712 – 23.039)	19.8087	21.9562	25.3765	35.1089
	InertiaTensorEigenvalues_1	(16.937 – 17.246)	17.4506	(17.335 – 17.566)	15.2093	17.0829	19.1148	29.7582
	InertiaTensor_0_0	(18.909 – 19.206)	19.6558	(19.504 – 19.807)	16.9347	19.0922	21.7406	33.9713
	InertiaTensor_1_0	(0.193 – 0.391)	0.267627	(0.185 – 0.350)	-1.10682	0.301374	1.61111	7.05477
	InertiaTensor_1_1	(19.735 – 20.179)	20.6706	(20.506 – 20.835)	17.7096	19.9615	23.214	34.6315
	MajorAxisLength	(18.696 – 18.835)	19.0615	(18.994 – 19.128)	17.8028	18.743	20.15	23.7011
	MaxFeretDiameter	(18.788 – 18.974)	19.2111	(19.139 – 19.283)	17.8045	18.868	20.5913	24.0416
	MaximumRadius	(7.810 – 8.000)	7.89815	(7.873 – 7.924)	7.28011	7.81025	8.24621	10.7703
	MeanRadius	(3.098 – 3.127)	3.14203	(3.134 – 3.150)	2.9832	3.11086	3.28541	4.0307
	MedianRadius	(2.828 – 2.828)	2.86052	(2.855 – 2.866)	2.82843	2.82843	3	3.60555
	MinFeretDiameter	(15.774 – 16.000)	15.904	(15.848 – 15.960)	14.8627	15.8854	16.9184	21
	MinorAxisLength	(16.456 – 16.604)	16.657	(16.603 – 16.711)	15.5996	16.5326	17.4882	21.8204
	Perimeter	(57.160 – 57.698)	58.3756	(58.161 – 58.591)	54.0416	57.4558	62.0416	77.1482
	Solidity	(0.946 – 0.948)	0.94537	(0.945 – 0.946)	0.937238	0.947154	0.956897	0.979592
	SpatialMoment_0_1	(1984.000 – 2044.625)	2133.95	(2111.679 – 2156.219)	1704	2012	2471	4027
	SpatialMoment_0_2	(21141.650 – 21998.600)	23645.7	(23296.113 – 23995.346)	17175	21576	28307	55325
	SpatialMoment_1_0	(2033.375 – 2089.100)	2186.99	(2163.647 – 2210.333)	1739.5	2062	2539.5	4393
	SpatialMoment_1_1	(16894.550 – 17567.250)	18893.7	(18623.713 – 19163.661)	13717	17294	23002	45004
	SpatialMoment_2_0	(22272.225 – 23038.525)	24862.4	(24484.542 – 25240.210)	17926	22554	30031.5	62869
	Zernike_0_0	(0.833 – 0.838)	0.833534	(0.831 – 0.836)	0.798204	0.835369	0.871021	0.97675
	Zernike_1_1	(0.041 – 0.044)	0.0451599	(0.044 – 0.046)	0.0272405	0.0426537	0.0602929	0.131896
	Zernike_2_0	(0.113 – 0.116)	0.11461	(0.113 – 0.116)	0.095448	0.115069	0.134263	0.21263
	Zernike_2_2	(0.044 – 0.045)	0.0440757	(0.043 – 0.045)	0.0312595	0.0444958	0.0566989	0.0909994
	Zernike_3_1	(0.016 – 0.016)	0.0169026	(0.017 – 0.017)	0.0103739	0.0160044	0.02263	0.0518839
	Zernike_4_0	(0.049 – 0.050)	0.0487483	(0.048 – 0.049)	0.0418353	0.0490997	0.0566485	0.0796347
	Zernike_5_1	(0.010 – 0.010)	0.0108007	(0.011 – 0.011)	0.00617895	0.00991373	0.0146287	0.0340298
	Zernike_6_0	(0.008 – 0.009)	0.0103788	(0.010 – 0.011)	0.00401398	0.00860531	0.0151369	0.0428653
	Zernike_8_0	(0.009 – 0.010)	0.00985356	(0.010 – 0.010)	0.00426469	0.00908581	0.014456	0.0354838
	Zernike_8_2	(0.007 – 0.007)	0.00708097	(0.007 – 0.007)	0.00436729	0.0067808	0.00941893	0.0200646
	Zernike_8_4	(0.006 – 0.007)	0.00682981	(0.007 – 0.007)	0.00407136	0.00635971	0.00889168	0.0230467
	Zernike_8_6	(0.007 – 0.007)	0.0076043	(0.007 – 0.008)	0.00467939	0.00720316	0.0101652	0.0244005
	Zernike_8_8	(0.007 – 0.008)	0.00798529	(0.008 – 0.008)	0.00499513	0.00749502	0.0104582	0.0246806
medium_bipolar	Area	(186.738 – 190.525)	187.607	(186.123 – 189.091)	170	188	206	242
	BoundingBoxArea	(285.000 – 288.000)	290.238	(287.485 – 292.991)	260	286	320	552
	CentralMoment_0_2	(2389.787 – 2516.187)	2749.07	(2668.963 – 2829.180)	1861.18	2449.6	3238.79	13371.6
	CentralMoment_1_1	(-364.898 – -197.660)	-217.26	(-276.279 – -158.241)	-892.525	-278.111	445.872	3762.6
	CentralMoment_2_0	(3934.202 – 4140.627)	4155.2	(4051.965 – 4258.434)	2900.47	4042.93	5166.82	9679.51
	Compactness	(1.317 – 1.339)	1.39992	(1.383 – 1.417)	1.23266	1.32903	1.46794	4.21336
	ConvexArea	(209.000 – 212.000)	211.421	(209.762 – 213.080)	191	210	231	305
	Eccentricity	(0.779 – 0.789)	0.777751	(0.773 – 0.782)	0.732238	0.784087	0.830668	0.98025
	EquivalentDiameter	(15.389 – 15.595)	15.4218	(15.360 – 15.483)	14.7123	15.4716	16.1953	17.5535
	FormFactor	(0.745 – 0.758)	0.733884	(0.728 – 0.740)	0.681226	0.752429	0.811254	0.92502
	HuMoment_0	(0.186 – 0.188)	0.193961	(0.193 – 0.195)	0.179916	0.187501	0.199578	0.448763
	HuMoment_1	(0.007 – 0.007)	0.00918747	(0.009 – 0.010)	0.00439527	0.00672116	0.0107659	0.172211
	HuMoment_2	(0.000 – 0.001)	0.000888263	(0.001 – 0.001)	0.000205817	0.000532899	0.00108892	0.0336039
	HuMoment_3	(0.000 – 0.000)	0.000132012	(0.000 – 0.000)	1.57e-05	4.045e-05	0.000108251	0.0161006
	InertiaTensorEigenvalues_0	(25.085 – 25.907)	26.4683	(26.119 – 26.818)	22.395	25.4758	29.3297	76.0096
	InertiaTensorEigenvalues_1	(9.724 – 10.033)	9.81018	(9.689 – 9.932)	8.47696	9.88186	11.2488	17.6531
	InertiaTensor_0_0	(12.191 – 12.810)	14.5364	(14.145 – 14.927)	10.3248	12.5424	17.4785	75.9752
	InertiaTensor_1_0	(1.183 – 1.882)	1.11774	(0.809 – 1.426)	-2.40827	1.53403	4.68878	15.7752
	InertiaTensor_1_1	(21.527 – 22.425)	21.7421	(21.296 – 22.188)	16.5224	21.9275	26.3303	46.6887
	MajorAxisLength	(20.026 – 20.323)	20.4676	(20.338 – 20.597)	18.9294	20.1894	21.6628	34.8734
	MaxFeretDiameter	(20.100 – 20.248)	20.5289	(20.409 – 20.648)	19.105	20.2237	21.587	32.0624
	MaximumRadius	(6.000 – 6.000)	5.88983	(5.848 – 5.931)	5.38516	6	6.32456	7.28011
	MeanRadius	(2.516 – 2.552)	2.49557	(2.482 – 2.510)	2.36138	2.53547	2.66563	2.91251
	MedianRadius	(2.236 – 2.236)	2.1664	(2.155 – 2.178)	2	2.23607	2.23607	2.82843
	MinFeretDiameter	(12.008 – 12.361)	12.218	(12.133 – 12.303)	11.1833	12.1966	13.0817	16.8917
	MinorAxisLength	(12.475 – 12.642)	12.4598	(12.380 – 12.539)	11.6461	12.5742	13.4157	16.8062
	Perimeter	(55.933 – 56.663)	57.0354	(56.687 – 57.384)	52.9706	56.2843	60.0416	99.7696
	Solidity	(0.897 – 0.903)	0.888631	(0.886 – 0.892)	0.863158	0.899158	0.924528	0.976303
	SpatialMoment_0_1	(1307.713 – 1358.600)	1378.64	(1355.328 – 1401.956)	1114	1329	1574	3048
	SpatialMoment_0_2	(11506.075 – 12373.075)	13428.6	(13015.145 – 13842.082)	8862.5	11921	15859.5	55408
	SpatialMoment_1_0	(1653.475 – 1716.000)	1707.21	(1679.271 – 1735.143)	1373.25	1680.5	2018.75	3054
	SpatialMoment_1_1	(11433.350 – 11942.550)	12023.4	(11805.814 – 12240.999)	9368	11636	14413.2	26410
	SpatialMoment_2_0	(18854.900 – 20089.738)	20284.7	(19761.068 – 20808.389)	13958.8	19370	25693.5	49300
	Zernike_0_0	(0.574 – 0.585)	0.568267	(0.563 – 0.573)	0.515649	0.580218	0.629847	0.758812
	Zernike_1_1	(0.069 – 0.074)	0.0738022	(0.072 – 0.076)	0.0481923	0.0712489	0.097824	0.180677
	Zernike_2_0	(0.156 – 0.159)	0.154451	(0.153 – 0.156)	0.14009	0.157	0.17111	0.214328
	Zernike_2_2	(0.082 – 0.085)	0.0817738	(0.081 – 0.083)	0.0689403	0.0835019	0.0965178	0.129646
	Zernike_3_1	(0.027 – 0.029)	0.0299811	(0.029 – 0.031)	0.0181321	0.0280083	0.0397016	0.0774347
	Zernike_4_0	(0.010 – 0.012)	0.0146453	(0.014 – 0.015)	0.00543468	0.0113253	0.0204849	0.0645951
	Zernike_5_1	(0.014 – 0.015)	0.0149762	(0.015 – 0.015)	0.00927249	0.0143996	0.0202954	0.0379611
	Zernike_6_0	(0.010 – 0.012)	0.0123507	(0.012 – 0.013)	0.00547668	0.0108579	0.0179001	0.0429684
	Zernike_8_0	(0.005 – 0.006)	0.00669366	(0.006 – 0.007)	0.00266706	0.00531103	0.00967785	0.0306054
	Zernike_8_2	(0.008 – 0.009)	0.00906499	(0.009 – 0.009)	0.00554159	0.00864978	0.0120703	0.0244994
	Zernike_8_4	(0.007 – 0.007)	0.0076085	(0.007 – 0.008)	0.00473872	0.00726675	0.0100961	0.0218736
	Zernike_8_6	(0.007 – 0.007)	0.00731004	(0.007 – 0.008)	0.00448645	0.00683517	0.00965767	0.0233189
	Zernike_8_8	(0.009 – 0.010)	0.00955347	(0.009 – 0.010)	0.00658263	0.00944407	0.0124536	0.0250751
medium_ovoid	Area	(175.000 – 177.000)	174.396	(173.392 – 175.399)	159	176	190	219
	BoundingBoxArea	(238.000 – 238.000)	237.758	(236.212 – 239.304)	221	238	256	342
	CentralMoment_0_2	(2306.780 – 2372.679)	2421.31	(2386.476 – 2456.142)	1936.93	2341.03	2837.4	4636.15
	CentralMoment_1_1	(-129.353 – -56.968)	-60.1203	(-82.052 – -38.189)	-379.209	-88.1684	280.866	1054
	CentralMoment_2_0	(2603.621 – 2724.938)	2738.96	(2697.036 – 2780.883)	2102.46	2664.19	3342.13	5139.3
	Compactness	(1.096 – 1.104)	1.11251	(1.109 – 1.116)	1.06519	1.09968	1.14276	1.9266
	ConvexArea	(186.475 – 189.525)	186.045	(184.982 – 187.107)	170	188	202	237
	Eccentricity	(0.621 – 0.630)	0.625477	(0.622 – 0.629)	0.583457	0.626144	0.671387	0.80158
	EquivalentDiameter	(14.927 – 15.034)	14.8767	(14.833 – 14.920)	14.2283	14.9696	15.5536	16.6985
	FormFactor	(0.905 – 0.912)	0.902138	(0.900 – 0.905)	0.875076	0.909355	0.9388	0.998746
	HuMoment_0	(0.167 – 0.167)	0.16753	(0.167 – 0.168)	0.164984	0.166912	0.169529	0.182947
	HuMoment_1	(0.002 – 0.002)	0.00189098	(0.002 – 0.002)	0.00115309	0.00164518	0.00241644	0.0074198
	HuMoment_2	(0.000 – 0.000)	0.000141815	(0.000 – 0.000)	3.79e-05	9.39e-05	0.000194557	0.0017508
	HuMoment_3	(0.000 – 0.000)	3.46118e-06	(0.000 – 0.000)	6.53e-07	1.76e-06	4.255e-06	5.92e-05
	InertiaTensorEigenvalues_0	(18.065 – 18.439)	18.2665	(18.146 – 18.387)	16.5432	18.2713	20.0238	24.6914
	InertiaTensorEigenvalues_1	(10.844 – 11.076)	10.9481	(10.873 – 11.023)	9.74548	10.9477	12.0493	14.9847
	InertiaTensor_0_0	(13.068 – 13.454)	13.7431	(13.590 – 13.896)	11.4805	13.2388	15.8012	23.1357
	InertiaTensor_1_0	(0.320 – 0.748)	0.332301	(0.210 – 0.455)	-1.62033	0.518447	2.23413	7.01522
	InertiaTensor_1_1	(15.263 – 15.737)	15.4715	(15.296 – 15.647)	12.7231	15.5583	18.1634	23.987
	MajorAxisLength	(16.997 – 17.173)	17.0586	(17.002 – 17.116)	16.2693	17.098	17.8992	19.8762
	MaxFeretDiameter	(17.029 – 17.088)	16.9612	(16.904 – 17.018)	16.1555	17.088	17.8045	19.799
	MaximumRadius	(6.325 – 6.325)	6.37474	(6.351 – 6.398)	6	6.32456	6.7082	7.61577
	MeanRadius	(2.662 – 2.681)	2.66408	(2.657 – 2.671)	2.55425	2.6719	2.77452	3.06013
	MedianRadius	(2.236 – 2.236)	2.28978	(2.279 – 2.300)	2.23607	2.23607	2.23607	2.82843
	MinFeretDiameter	(12.522 – 12.728)	12.5636	(12.514 – 12.613)	12	12.6996	13.1844	15.5563
	MinorAxisLength	(13.164 – 13.318)	13.2045	(13.159 – 13.250)	12.4871	13.2349	13.8848	15.484
	Perimeter	(49.456 – 49.799)	49.2763	(49.111 – 49.442)	47.0772	49.5563	51.4558	62.2843
	Solidity	(0.938 – 0.941)	0.937513	(0.936 – 0.939)	0.927273	0.939698	0.951068	0.990698
	SpatialMoment_0_1	(1217.325 – 1247.050)	1229.7	(1217.108 – 1242.289)	1057	1231	1398	1991
	SpatialMoment_0_2	(10781.425 – 11227.000)	11248.4	(11071.890 – 11424.963)	8720.5	10948	13295.5	23265
	SpatialMoment_1_0	(1286.950 – 1320.525)	1308.01	(1293.926 – 1322.091)	1091	1303	1514.5	2050
	SpatialMoment_1_1	(8937.225 – 9253.150)	9109.55	(8994.434 – 9224.675)	7368	9121	10805	16145
	SpatialMoment_2_0	(12148.175 – 12706.050)	12723.4	(12516.911 – 12929.869)	9463.5	12421	15730.5	25041
	Zernike_0_0	(0.760 – 0.768)	0.761711	(0.759 – 0.764)	0.727228	0.764444	0.797536	0.88493
	Zernike_1_1	(0.056 – 0.059)	0.0593776	(0.058 – 0.061)	0.0378335	0.0571549	0.0783158	0.157675
	Zernike_2_0	(0.138 – 0.141)	0.139342	(0.138 – 0.141)	0.122258	0.139473	0.155928	0.213381
	Zernike_2_2	(0.070 – 0.072)	0.0702521	(0.069 – 0.071)	0.0590309	0.0708582	0.0818694	0.120578
	Zernike_3_1	(0.012 – 0.014)	0.0140159	(0.014 – 0.014)	0.0081729	0.0130437	0.0188594	0.0438054
	Zernike_4_0	(0.035 – 0.036)	0.0353619	(0.035 – 0.036)	0.0262079	0.0355292	0.0450584	0.078476
	Zernike_5_1	(0.017 – 0.018)	0.0178759	(0.017 – 0.018)	0.0117	0.0177023	0.0236279	0.0396423
	Zernike_6_0	(0.009 – 0.010)	0.0113597	(0.011 – 0.012)	0.00465341	0.00989608	0.0167249	0.0427814
	Zernike_8_0	(0.011 – 0.012)	0.0119908	(0.012 – 0.012)	0.00556321	0.0110337	0.0174206	0.0398894
	Zernike_8_2	(0.007 – 0.007)	0.00774367	(0.008 – 0.008)	0.00478742	0.00723477	0.0101281	0.0282053
	Zernike_8_4	(0.007 – 0.008)	0.00795212	(0.008 – 0.008)	0.00494134	0.0073193	0.0104664	0.0262208
	Zernike_8_6	(0.008 – 0.009)	0.00905185	(0.009 – 0.009)	0.00541483	0.00850125	0.0119701	0.0293788
	Zernike_8_8	(0.008 – 0.009)	0.00875973	(0.009 – 0.009)	0.00525123	0.00827003	0.0116433	0.0298288
medium_round	Area	(160.000 – 164.000)	159.975	(158.692 – 161.258)	145	162	176	202
	BoundingBoxArea	(210.000 – 224.000)	215.358	(213.474 – 217.241)	195	224	240	306
	CentralMoment_0_2	(2035.504 – 2138.764)	2090.85	(2057.372 – 2124.328)	1676.65	2087.44	2506.49	3527.43
	CentralMoment_1_1	(-22.919 – 2.375)	-7.78916	(-18.078 – 2.499)	-122.437	-11.6355	114.451	444.904
	CentralMoment_2_0	(2079.100 – 2192.297)	2130.68	(2095.689 – 2165.675)	1685.95	2128.73	2570.6	3608.34
	Compactness	(1.056 – 1.064)	1.07293	(1.069 – 1.077)	1.03036	1.05991	1.09587	2.01632
	ConvexArea	(170.000 – 174.000)	170.25	(168.905 – 171.595)	155	172	188	214
	Eccentricity	(0.429 – 0.443)	0.419314	(0.413 – 0.425)	0.360346	0.434743	0.490995	0.606045
	EquivalentDiameter	(14.273 – 14.450)	14.2409	(14.183 – 14.299)	13.5875	14.3619	14.9696	16.0373
	FormFactor	(0.939 – 0.946)	0.935166	(0.932 – 0.938)	0.912518	0.943476	0.970539	0.999754
	HuMoment_0	(0.162 – 0.162)	0.162313	(0.162 – 0.162)	0.161082	0.161968	0.163059	0.178774
	HuMoment_1	(0.000 – 0.000)	0.000339981	(0.000 – 0.000)	0.000125538	0.000288808	0.000498393	0.00136715
	HuMoment_2	(0.000 – 0.000)	0.000101495	(0.000 – 0.000)	2.305e-05	6.145e-05	0.000127482	0.00149224
	HuMoment_3	(0.000 – 0.000)	7.46768e-07	(0.000 – 0.000)	7.3875e-08	2.625e-07	7.2725e-07	2.13e-05
	InertiaTensorEigenvalues_0	(14.346 – 14.644)	14.3289	(14.210 – 14.448)	13.0156	14.531	15.8101	18.498
	InertiaTensorEigenvalues_1	(11.525 – 11.781)	11.6313	(11.531 – 11.731)	10.4462	11.662	12.8253	15.9581
	InertiaTensor_0_0	(12.695 – 13.049)	12.8639	(12.745 – 12.983)	11.4415	12.8644	14.2685	17.9057
	InertiaTensor_1_0	(0.012 – 0.176)	0.0488097	(-0.014 – 0.112)	-0.73934	0.0741962	0.774984	2.6904
	InertiaTensor_1_1	(13.056 – 13.373)	13.0963	(12.970 – 13.222)	11.5973	13.198	14.5852	18.3314
	MajorAxisLength	(15.154 – 15.331)	15.106	(15.042 – 15.170)	14.4309	15.2478	15.9048	17.2037
	MaxFeretDiameter	(15.232 – 15.297)	15.105	(15.040 – 15.170)	14.4222	15.2643	15.8114	17.4642
	MaximumRadius	(6.325 – 6.403)	6.41097	(6.379 – 6.443)	6	6.32456	7	7.61577
	MeanRadius	(2.620 – 2.651)	2.62314	(2.613 – 2.633)	2.50917	2.63811	2.75329	2.9396
	MedianRadius	(2.236 – 2.236)	2.22407	(2.214 – 2.234)	2.23607	2.23607	2.23607	2.82843
	MinFeretDiameter	(12.944 – 13.000)	12.801	(12.740 – 12.862)	12	12.9692	13.5379	15
	MinorAxisLength	(13.562 – 13.726)	13.6084	(13.549 – 13.668)	12.9282	13.6599	14.325	15.979
	Perimeter	(46.385 – 46.870)	46.3242	(46.114 – 46.535)	44.1421	46.6274	48.6525	63.8701
	Solidity	(0.941 – 0.943)	0.939577	(0.938 – 0.941)	0.931217	0.94186	0.950935	0.98125
	SpatialMoment_0_1	(1080.000 – 1113.762)	1095.87	(1081.787 – 1109.950)	933	1098	1271	1703
	SpatialMoment_0_2	(9268.075 – 9739.050)	9674.23	(9503.949 – 9844.517)	7684.25	9550.5	11694	17767
	SpatialMoment_1_0	(1099.000 – 1133.262)	1105.63	(1091.224 – 1120.033)	928	1114	1281.25	1840
	SpatialMoment_1_1	(7358.475 – 7859.425)	7591.61	(7461.746 – 7721.465)	5950.5	7628	9146.75	14899
	SpatialMoment_2_0	(9639.438 – 10002.537)	9851.74	(9675.323 – 10028.165)	7646.5	9853.5	11859	20880
	Zernike_0_0	(0.867 – 0.875)	0.8676	(0.865 – 0.871)	0.83761	0.870896	0.900817	1.00142
	Zernike_1_1	(0.037 – 0.039)	0.0405645	(0.039 – 0.042)	0.0252657	0.0378708	0.0539775	0.124299
	Zernike_2_0	(0.093 – 0.097)	0.0944492	(0.093 – 0.096)	0.0754077	0.0950805	0.114345	0.19162
	Zernike_2_2	(0.036 – 0.039)	0.0373972	(0.036 – 0.038)	0.0255162	0.0371558	0.0497926	0.0861688
	Zernike_3_1	(0.019 – 0.020)	0.0197852	(0.019 – 0.020)	0.0121688	0.0191337	0.0264957	0.0510874
	Zernike_4_0	(0.043 – 0.045)	0.0435641	(0.043 – 0.044)	0.0351568	0.0442828	0.0523716	0.0829496
	Zernike_5_1	(0.009 – 0.010)	0.0104115	(0.010 – 0.011)	0.0064984	0.00966787	0.0136564	0.0358194
	Zernike_6_0	(0.008 – 0.009)	0.0104711	(0.010 – 0.011)	0.00430731	0.00895464	0.0145747	0.0369506
	Zernike_8_0	(0.012 – 0.013)	0.0130704	(0.013 – 0.014)	0.00662379	0.0123215	0.0186757	0.043742
	Zernike_8_2	(0.008 – 0.008)	0.00855826	(0.008 – 0.009)	0.00509915	0.00790281	0.0114798	0.0263932
	Zernike_8_4	(0.008 – 0.009)	0.0095641	(0.009 – 0.010)	0.00552304	0.00875126	0.0124952	0.0353732
	Zernike_8_6	(0.009 – 0.010)	0.00988874	(0.010 – 0.010)	0.00572532	0.00936029	0.0132515	0.034678
	Zernike_8_8	(0.009 – 0.010)	0.0104501	(0.010 – 0.011)	0.00620727	0.00983451	0.0137772	0.0429892
small_bipolar	Area	(123.000 – 125.263)	123.5	(122.309 – 124.691)	109	124	137	175
	BoundingBoxArea	(177.900 – 180.000)	178.753	(176.845 – 180.661)	156	180	198	255
	CentralMoment_0_2	(1116.384 – 1162.358)	1245.03	(1210.366 – 1279.704)	836.369	1137.31	1519.18	3600.27
	CentralMoment_1_1	(-96.837 – -38.677)	-63.2217	(-84.439 – -42.004)	-299.915	-68.7041	172.47	1108.73
	CentralMoment_2_0	(1384.885 – 1504.749)	1564.57	(1522.400 – 1606.731)	1045.82	1461.73	1977.58	4097.61
	Compactness	(1.173 – 1.189)	1.20537	(1.197 – 1.213)	1.11582	1.18132	1.26209	1.98467
	ConvexArea	(135.000 – 138.000)	135.719	(134.432 – 137.006)	121	137	151	185
	Eccentricity	(0.732 – 0.742)	0.733044	(0.729 – 0.737)	0.689548	0.737805	0.782257	0.886841
	EquivalentDiameter	(12.514 – 12.616)	12.5021	(12.441 – 12.563)	11.7806	12.5651	13.2073	14.9271
	FormFactor	(0.842 – 0.854)	0.837881	(0.833 – 0.843)	0.792339	0.846513	0.896205	0.997411
	HuMoment_0	(0.177 – 0.178)	0.180174	(0.180 – 0.181)	0.173436	0.177752	0.185081	0.216455
	HuMoment_1	(0.004 – 0.004)	0.00515619	(0.005 – 0.005)	0.00294368	0.00435967	0.00663878	0.0193252
	HuMoment_2	(0.000 – 0.000)	0.000396912	(0.000 – 0.000)	9.01e-05	0.000219954	0.000525748	0.00375832
	HuMoment_3	(0.000 – 0.000)	2.63227e-05	(0.000 – 0.000)	3.54e-06	1.14e-05	2.8625e-05	0.000677932
	InertiaTensorEigenvalues_0	(14.892 – 15.270)	15.3689	(15.186 – 15.552)	13.2364	15.1153	17.3543	24.685
	InertiaTensorEigenvalues_1	(6.752 – 6.985)	6.87073	(6.787 – 6.955)	5.85907	6.85283	7.86291	11.2136
	InertiaTensor_0_0	(8.764 – 9.173)	9.88401	(9.661 – 10.107)	7.22121	8.97409	12.0554	22.5646
	InertiaTensor_1_0	(0.370 – 0.846)	0.504105	(0.338 – 0.670)	-1.45656	0.564363	2.55059	7.29456
	InertiaTensor_1_1	(11.950 – 12.600)	12.3556	(12.102 – 12.609)	9.04682	12.3193	15.2404	24.6844
	MajorAxisLength	(15.431 – 15.634)	15.6118	(15.519 – 15.704)	14.5527	15.5513	16.6634	19.8736
	MaxFeretDiameter	(15.239 – 15.297)	15.3502	(15.262 – 15.439)	14.3178	15.2971	16.4012	19.4165
	MaximumRadius	(5.000 – 5.000)	4.97021	(4.938 – 5.003)	4.47214	5	5.38516	6.32456
	MeanRadius	(2.191 – 2.216)	2.19868	(2.188 – 2.209)	2.07024	2.20061	2.32948	2.64122
	MedianRadius	(2.000 – 2.000)	2.01084	(2.005 – 2.017)	2	2	2	2.23607
	MinFeretDiameter	(9.985 – 10.000)	9.94565	(9.875 – 10.016)	9	10	10.8167	12.8996
	MinorAxisLength	(10.395 – 10.564)	10.4344	(10.370 – 10.499)	9.68221	10.4712	11.2164	13.3947
	Perimeter	(42.918 – 43.556)	43.0687	(42.817 – 43.320)	40.3848	43.2132	45.8701	56.2843
	Solidity	(0.914 – 0.919)	0.910383	(0.908 – 0.913)	0.89076	0.916084	0.934959	0.98913
	SpatialMoment_0_1	(701.237 – 738.100)	730.453	(717.176 – 743.730)	572.75	717.5	864	1572
	SpatialMoment_0_2	(5046.062 – 5336.525)	5738.97	(5569.501 – 5908.438)	3732	5178.5	7091	18226
	SpatialMoment_1_0	(784.737 – 836.763)	827.428	(812.317 – 842.539)	649.25	810.5	990.25	1604
	SpatialMoment_1_1	(4447.137 – 4774.625)	4752.02	(4650.813 – 4853.218)	3535.75	4661.5	5913	10093
	SpatialMoment_2_0	(6488.487 – 7106.675)	7302.79	(7098.683 – 7506.895)	4771.5	6764	9405.75	19606
	Zernike_0_0	(0.659 – 0.671)	0.660191	(0.656 – 0.664)	0.616022	0.664771	0.708053	0.816795
	Zernike_1_1	(0.060 – 0.066)	0.0658039	(0.064 – 0.068)	0.0396441	0.0627433	0.089726	0.175848
	Zernike_2_0	(0.150 – 0.155)	0.150702	(0.149 – 0.152)	0.134397	0.15236	0.167889	0.216742
	Zernike_2_2	(0.086 – 0.090)	0.0872057	(0.086 – 0.089)	0.0742745	0.0878786	0.101545	0.149714
	Zernike_3_1	(0.017 – 0.019)	0.0199517	(0.019 – 0.021)	0.0109211	0.0179651	0.0269957	0.0634804
	Zernike_4_0	(0.012 – 0.013)	0.0140462	(0.013 – 0.015)	0.00563575	0.0128553	0.0207658	0.0515366
	Zernike_5_1	(0.014 – 0.016)	0.0162732	(0.016 – 0.017)	0.00975485	0.0157115	0.0221559	0.0398481
	Zernike_6_0	(0.018 – 0.020)	0.0191101	(0.018 – 0.020)	0.00999195	0.0188371	0.027443	0.0520088
	Zernike_8_0	(0.009 – 0.010)	0.0104897	(0.010 – 0.011)	0.00424381	0.00972942	0.0151219	0.0434861
	Zernike_8_2	(0.011 – 0.012)	0.0119999	(0.012 – 0.012)	0.0075822	0.0114862	0.0157347	0.0313187
	Zernike_8_4	(0.008 – 0.009)	0.00903225	(0.009 – 0.009)	0.00515918	0.00827993	0.0121704	0.0278672
	Zernike_8_6	(0.010 – 0.011)	0.0109378	(0.011 – 0.011)	0.00672362	0.010294	0.0146243	0.0303557
	Zernike_8_8	(0.010 – 0.011)	0.0110402	(0.011 – 0.011)	0.00688006	0.0107729	0.0146714	0.0283318
small_elongated	Area	(73.000 – 77.000)	78.7102	(77.243 – 80.178)	59	76	95	154
	BoundingBoxArea	(128.000 – 135.000)	142.259	(139.072 – 145.447)	105	132	169	546
	CentralMoment_0_2	(486.613 – 547.969)	745.533	(695.133 – 795.933)	286.945	515.667	882.262	10155.3
	CentralMoment_1_1	(-51.723 – -11.705)	-33.5617	(-60.380 – -6.743)	-222.941	-33	155.902	3937.13
	CentralMoment_2_0	(705.023 – 809.455)	996.663	(944.688 – 1048.637)	414.236	753.568	1381.7	6842.43
	Compactness	(1.540 – 1.575)	1.66102	(1.638 – 1.684)	1.40491	1.56059	1.81228	4.01269
	ConvexArea	(90.000 – 94.000)	97.0613	(95.208 – 98.914)	73	93	115	212
	Eccentricity	(0.887 – 0.896)	0.873978	(0.869 – 0.879)	0.839867	0.891554	0.927921	0.994659
	EquivalentDiameter	(9.606 – 9.901)	9.89999	(9.808 – 9.992)	8.66724	9.83698	10.9981	14.0028
	FormFactor	(0.635 – 0.649)	0.626353	(0.619 – 0.633)	0.551792	0.640783	0.711789	0.861878
	HuMoment_0	(0.239 – 0.247)	0.264798	(0.260 – 0.270)	0.21904	0.241941	0.282606	0.924427
	HuMoment_1	(0.023 – 0.026)	0.0407576	(0.037 – 0.044)	0.0142444	0.0245028	0.043894	0.818913
	HuMoment_2	(0.002 – 0.002)	0.0033856	(0.003 – 0.004)	0.000814525	0.00182439	0.00368933	0.190381
	HuMoment_3	(0.000 – 0.000)	0.00110099	(0.001 – 0.001)	0.000104529	0.000283957	0.000741685	0.17713
	InertiaTensorEigenvalues_0	(14.918 – 15.723)	17.1004	(16.621 – 17.580)	12.0716	15.3566	19.7956	74.9161
	InertiaTensorEigenvalues_1	(3.006 – 3.250)	3.42822	(3.326 – 3.531)	2.19886	3.14118	4.34251	13.6892
	InertiaTensor_0_0	(6.231 – 7.280)	8.92342	(8.445 – 9.401)	3.92849	6.92218	11.5423	73.5892
	InertiaTensor_1_0	(0.152 – 0.770)	0.45696	(0.170 – 0.744)	-2.21197	0.445946	3.29894	28.7319
	InertiaTensor_1_1	(10.097 – 11.045)	11.6052	(11.171 – 12.039)	5.99227	10.7425	15.5412	49.5829
	MajorAxisLength	(15.468 – 15.891)	16.21	(16.007 – 16.413)	13.8977	15.675	17.7969	34.6216
	MaxFeretDiameter	(14.560 – 15.000)	15.2256	(15.031 – 15.420)	13.0384	14.7648	17	34.3657
	MaximumRadius	(3.162 – 3.162)	3.26084	(3.221 – 3.301)	2.82843	3.16228	3.60555	5
	MeanRadius	(1.546 – 1.595)	1.59188	(1.579 – 1.605)	1.42389	1.56774	1.7495	2.14725
	MedianRadius	(1.414 – 1.414)	1.35808	(1.338 – 1.379)	1	1.41421	1.41421	2
	MinFeretDiameter	(6.825 – 7.000)	6.96067	(6.847 – 7.075)	5.68737	6.95701	8	13.8995
	MinorAxisLength	(6.963 – 7.239)	7.20411	(7.098 – 7.310)	5.93143	7.08934	8.33547	14.7995
	Perimeter	(38.609 – 39.385)	39.9452	(39.455 – 40.435)	34.0741	38.9706	44.3848	79.598
	Solidity	(0.815 – 0.827)	0.816106	(0.811 – 0.821)	0.762606	0.820896	0.872217	0.989474
	SpatialMoment_0_1	(342.000 – 372.525)	421.351	(405.499 – 437.204)	244.5	358	535.5	2160
	SpatialMoment_0_2	(2102.125 – 2434.250)	3390.64	(3158.588 – 3622.686)	1204.5	2261	4215.5	43964
	SpatialMoment_1_0	(426.000 – 465.000)	506.7	(488.607 – 524.794)	287	450	652	2280
	SpatialMoment_1_1	(1872.000 – 2148.525)	2528.72	(2408.905 – 2648.533)	1211	1987	3235	20601
	SpatialMoment_2_0	(3257.500 – 3704.725)	4621.76	(4360.540 – 4882.989)	1793	3471	6223	44512
	Zernike_0_0	(0.438 – 0.457)	0.437013	(0.431 – 0.443)	0.378866	0.449379	0.505515	0.735496
	Zernike_1_1	(0.056 – 0.062)	0.0620271	(0.060 – 0.064)	0.0349534	0.0582426	0.0839123	0.170351
	Zernike_2_0	(0.115 – 0.119)	0.113037	(0.111 – 0.115)	0.0904832	0.116581	0.138478	0.200293
	Zernike_2_2	(0.088 – 0.091)	0.0887074	(0.087 – 0.090)	0.0731809	0.0902836	0.10544	0.14825
	Zernike_3_1	(0.035 – 0.038)	0.0390371	(0.038 – 0.040)	0.0228796	0.0370826	0.0538453	0.0849266
	Zernike_4_0	(0.028 – 0.030)	0.029273	(0.028 – 0.030)	0.0151271	0.0289858	0.0422022	0.110946
	Zernike_5_1	(0.015 – 0.016)	0.0162227	(0.016 – 0.017)	0.00980525	0.0154878	0.0218519	0.0533969
	Zernike_6_0	(0.009 – 0.010)	0.0115204	(0.011 – 0.012)	0.00472697	0.00982086	0.0156875	0.0748318
	Zernike_8_0	(0.012 – 0.014)	0.0138496	(0.013 – 0.014)	0.00620723	0.0128935	0.0195188	0.0494051
	Zernike_8_2	(0.011 – 0.012)	0.012165	(0.012 – 0.013)	0.0065612	0.0115598	0.0163811	0.0371393
	Zernike_8_4	(0.011 – 0.012)	0.0122735	(0.012 – 0.013)	0.00739375	0.0117712	0.0159179	0.0360189
	Zernike_8_6	(0.009 – 0.009)	0.0100049	(0.010 – 0.010)	0.00586746	0.00915862	0.0132519	0.0324381
	Zernike_8_8	(0.013 – 0.015)	0.0140549	(0.014 – 0.014)	0.00970466	0.0138607	0.0180244	0.0319
small_ovoid	Area	(97.000 – 101.000)	98.431	(97.048 – 99.814)	83	99	115	149
	BoundingBoxArea	(132.000 – 143.000)	137.658	(135.689 – 139.628)	120	140	156	225
	CentralMoment_0_2	(762.273 – 819.826)	828.638	(805.589 – 851.688)	540.617	788.058	1074.94	2050.82
	CentralMoment_1_1	(-14.204 – 3.952)	-4.37769	(-12.038 – 3.283)	-80.5432	-3.15367	70.7189	412.267
	CentralMoment_2_0	(799.656 – 866.002)	872.55	(847.717 – 897.382)	564.538	831.284	1149.55	2279.17
	Compactness	(1.066 – 1.078)	1.10083	(1.093 – 1.109)	1.03201	1.06998	1.1263	2.82193
	ConvexArea	(106.000 – 110.000)	107.063	(105.600 – 108.526)	91	108	125	170
	Eccentricity	(0.551 – 0.565)	0.543842	(0.537 – 0.550)	0.479744	0.558487	0.619798	0.756263
	EquivalentDiameter	(11.113 – 11.396)	11.1194	(11.038 – 11.201)	10.28	11.2272	12.1005	13.7736
	FormFactor	(0.930 – 0.938)	0.916526	(0.912 – 0.921)	0.887865	0.934593	0.968978	0.999719
	HuMoment_0	(0.166 – 0.167)	0.167408	(0.167 – 0.168)	0.164193	0.166534	0.169169	0.246217
	HuMoment_1	(0.001 – 0.001)	0.00111711	(0.001 – 0.001)	0.000474788	0.000946739	0.00159477	0.00503416
	HuMoment_2	(0.000 – 0.000)	0.000275106	(0.000 – 0.000)	5.63e-05	0.000157581	0.000353774	0.00290541
	HuMoment_3	(0.000 – 0.000)	5.84534e-06	(0.000 – 0.000)	6.1525e-07	1.85e-06	5.305e-06	0.000140631
	InertiaTensorEigenvalues_0	(9.717 – 10.144)	9.78239	(9.636 – 9.928)	8.16436	9.97265	11.5069	15.9307
	InertiaTensorEigenvalues_1	(6.538 – 6.854)	6.68232	(6.587 – 6.778)	5.52555	6.62554	7.85889	11.0536
	InertiaTensor_0_0	(7.737 – 8.081)	8.036	(7.903 – 8.169)	6.42251	7.90239	9.35553	14.4424
	InertiaTensor_1_0	(-0.047 – 0.140)	0.0423627	(-0.028 – 0.113)	-0.729431	0.0373849	0.823723	2.97695
	InertiaTensor_1_1	(8.171 – 8.536)	8.42871	(8.283 – 8.575)	6.72735	8.35363	10.0575	15.8114
	MajorAxisLength	(12.489 – 12.725)	12.4144	(12.318 – 12.511)	11.4293	12.6318	13.5687	15.9653
	MaxFeretDiameter	(12.369 – 12.530)	12.239	(12.144 – 12.334)	11.1803	12.3693	13.4164	15.8114
	MaximumRadius	(5.000 – 5.000)	4.75774	(4.717 – 4.798)	4.24264	5	5.09902	6
	MeanRadius	(2.094 – 2.129)	2.09022	(2.077 – 2.103)	1.94769	2.10669	2.25815	2.53167
	MedianRadius	(2.000 – 2.000)	1.90738	(1.893 – 1.921)	2	2	2	2.23607
	MinFeretDiameter	(9.612 – 9.839)	9.55847	(9.480 – 9.637)	8.8752	9.70725	10.5846	12.8231
	MinorAxisLength	(10.213 – 10.472)	10.2702	(10.195 – 10.345)	9.4026	10.296	11.2135	13.2988
	Perimeter	(36.573 – 37.314)	36.6157	(36.319 – 36.912)	33.5563	36.9706	39.799	58.0416
	Solidity	(0.920 – 0.923)	0.918345	(0.916 – 0.920)	0.904348	0.92215	0.939655	0.978261
	SpatialMoment_0_1	(511.212 – 543.000)	533.025	(521.367 – 544.684)	397	526	667.75	1072
	SpatialMoment_0_2	(3413.475 – 3711.988)	3789.77	(3676.890 – 3902.650)	2446.75	3538	4978	10351
	SpatialMoment_1_0	(520.000 – 559.312)	547.121	(535.048 – 559.193)	405.25	536	679.75	1129
	SpatialMoment_1_1	(2747.900 – 2956.250)	2981.43	(2896.259 – 3066.609)	1970.25	2879	3865.25	8567
	SpatialMoment_2_0	(3633.475 – 3966.150)	3991.92	(3871.698 – 4112.146)	2531.25	3791.5	5181.75	10883
	Zernike_0_0	(0.799 – 0.807)	0.802522	(0.799 – 0.806)	0.763944	0.801978	0.843775	0.986761
	Zernike_1_1	(0.052 – 0.057)	0.0588723	(0.057 – 0.061)	0.0353639	0.0543999	0.0785911	0.185625
	Zernike_2_0	(0.115 – 0.119)	0.114752	(0.113 – 0.117)	0.0962945	0.117096	0.134232	0.2019
	Zernike_2_2	(0.056 – 0.059)	0.0567266	(0.055 – 0.058)	0.0409959	0.0576491	0.0718217	0.124537
	Zernike_3_1	(0.017 – 0.018)	0.0184356	(0.018 – 0.019)	0.0105779	0.0172869	0.0245939	0.0537904
	Zernike_4_0	(0.028 – 0.030)	0.0298829	(0.029 – 0.031)	0.0184179	0.0294638	0.0415349	0.089323
	Zernike_5_1	(0.015 – 0.016)	0.0159278	(0.015 – 0.016)	0.0102263	0.0151482	0.0213036	0.0514779
	Zernike_6_0	(0.013 – 0.015)	0.0158503	(0.015 – 0.017)	0.00673314	0.0142148	0.0230203	0.0706782
	Zernike_8_0	(0.019 – 0.020)	0.0204991	(0.020 – 0.021)	0.0108899	0.0193666	0.0282106	0.0900263
	Zernike_8_2	(0.011 – 0.012)	0.0124166	(0.012 – 0.013)	0.00709911	0.0113364	0.015947	0.0511723
	Zernike_8_4	(0.011 – 0.012)	0.0129821	(0.012 – 0.013)	0.00748803	0.0118415	0.016955	0.0850764
	Zernike_8_6	(0.012 – 0.013)	0.0137037	(0.013 – 0.014)	0.00829632	0.0129022	0.0178869	0.042492
	Zernike_8_8	(0.013 – 0.014)	0.0139579	(0.013 – 0.014)	0.00825726	0.0132129	0.0184132	0.0516946
small_protruding	Area	(59.475 – 63.000)	63.3176	(62.545 – 64.091)	52	61	73	106
	BoundingBoxArea	(90.000 – 90.000)	94.3253	(93.104 – 95.547)	80	90	108	168
	CentralMoment_0_2	(308.463 – 334.506)	366.276	(354.454 – 378.098)	219.246	319.559	450.112	1398.11
	CentralMoment_1_1	(-14.870 – 3.793)	-7.6273	(-13.942 – -1.312)	-78.1923	-6.41026	60.65	402.046
	CentralMoment_2_0	(341.828 – 364.530)	414.553	(400.832 – 428.274)	242.468	353.159	518.448	1463.65
	Compactness	(1.137 – 1.155)	1.16895	(1.162 – 1.176)	1.06915	1.14589	1.23883	2.02322
	ConvexArea	(67.000 – 70.000)	71.0841	(70.225 – 71.944)	59	68	82	117
	Eccentricity	(0.756 – 0.768)	0.752643	(0.748 – 0.758)	0.698285	0.761854	0.821762	0.935015
	EquivalentDiameter	(8.667 – 8.885)	8.92998	(8.876 – 8.984)	8.13686	8.81292	9.64088	11.6174
	FormFactor	(0.868 – 0.878)	0.864758	(0.860 – 0.870)	0.807211	0.872687	0.93532	0.999623
	HuMoment_0	(0.184 – 0.186)	0.187524	(0.187 – 0.188)	0.176291	0.1852	0.195676	0.262472
	HuMoment_1	(0.005 – 0.006)	0.00709467	(0.007 – 0.007)	0.00326972	0.00558055	0.00979426	0.0415488
	HuMoment_2	(0.000 – 0.000)	0.000627493	(0.001 – 0.001)	0.000163075	0.000382156	0.000800802	0.00862778
	HuMoment_3	(0.000 – 0.000)	5.15813e-05	(0.000 – 0.000)	7.12e-06	2.14e-05	5.5e-05	0.00121477
	InertiaTensorEigenvalues_0	(7.976 – 8.244)	8.39754	(8.280 – 8.515)	6.89634	8.13587	9.65349	15.2377
	InertiaTensorEigenvalues_1	(3.276 – 3.388)	3.43763	(3.385 – 3.490)	2.74964	3.34115	4.06939	6.66078
	InertiaTensor_0_0	(5.029 – 5.294)	5.57538	(5.443 – 5.708)	3.82222	5.13761	6.88306	15.209
	InertiaTensor_1_0	(-0.059 – 0.270)	0.0974497	(0.004 – 0.191)	-1.05325	0.0979604	1.28054	4.89285
	InertiaTensor_1_1	(5.570 – 5.999)	6.25979	(6.113 – 6.407)	4.26084	5.81633	7.9169	14.5011
	MajorAxisLength	(11.288 – 11.490)	11.5079	(11.428 – 11.588)	10.5044	11.4094	12.428	15.6142
	MaxFeretDiameter	(10.770 – 10.913)	10.9684	(10.891 – 11.045)	10	10.8167	12.0416	15.1327
	MaximumRadius	(3.162 – 3.606)	3.45036	(3.424 – 3.477)	3	3.60555	4	5
	MeanRadius	(1.656 – 1.680)	1.68445	(1.676 – 1.693)	1.5745	1.67001	1.78854	2.11936
	MedianRadius	(1.414 – 1.414)	1.47884	(1.464 – 1.493)	1.41421	1.41421	1.41421	2
	MinFeretDiameter	(6.756 – 6.957)	6.79977	(6.739 – 6.861)	6	6.86406	7.58947	10.5846
	MinorAxisLength	(7.232 – 7.381)	7.35001	(7.293 – 7.407)	6.63281	7.31153	8.06909	10.3234
	Perimeter	(29.556 – 30.142)	30.306	(30.093 – 30.519)	27.3137	29.8995	32.9706	46.2132
	Solidity	(0.894 – 0.899)	0.891429	(0.889 – 0.894)	0.87037	0.895522	0.92	0.987179
	SpatialMoment_0_1	(250.000 – 263.000)	277.136	(270.955 – 283.318)	197	257	336	789
	SpatialMoment_0_2	(1357.000 – 1468.050)	1648.13	(1591.172 – 1705.096)	964	1405	2040	7813
	SpatialMoment_1_0	(263.475 – 275.525)	293.144	(286.548 – 299.740)	210	269	359	759
	SpatialMoment_1_1	(1066.950 – 1143.725)	1254.05	(1219.435 – 1288.672)	789	1102	1589	3913
	SpatialMoment_2_0	(1498.325 – 1648.000)	1843.07	(1779.682 – 1906.455)	1061	1584	2314	6761
	Zernike_0_0	(0.649 – 0.664)	0.656867	(0.652 – 0.662)	0.595736	0.657424	0.719006	0.900154
	Zernike_1_1	(0.064 – 0.070)	0.0713052	(0.069 – 0.073)	0.0433356	0.0671619	0.0950761	0.184884
	Zernike_2_0	(0.132 – 0.137)	0.132021	(0.130 – 0.134)	0.112593	0.133954	0.155393	0.210009
	Zernike_2_2	(0.093 – 0.097)	0.0937566	(0.092 – 0.095)	0.0776532	0.0951916	0.111447	0.166257
	Zernike_3_1	(0.022 – 0.025)	0.025537	(0.025 – 0.026)	0.0144098	0.0235777	0.0346237	0.0805171
	Zernike_4_0	(0.015 – 0.016)	0.0184622	(0.018 – 0.019)	0.00716787	0.0152872	0.0269301	0.0808244
	Zernike_5_1	(0.014 – 0.015)	0.0161499	(0.016 – 0.017)	0.00933407	0.0148839	0.021582	0.0524818
	Zernike_6_0	(0.022 – 0.025)	0.0245492	(0.024 – 0.025)	0.0132089	0.0232209	0.0336442	0.0832105
	Zernike_8_0	(0.017 – 0.019)	0.0210381	(0.020 – 0.022)	0.00943175	0.0181469	0.0300808	0.0849181
	Zernike_8_2	(0.020 – 0.021)	0.0210539	(0.020 – 0.022)	0.0129694	0.0202743	0.027811	0.0620965
	Zernike_8_4	(0.015 – 0.016)	0.0172196	(0.017 – 0.018)	0.0100177	0.0159196	0.0229053	0.0553102
	Zernike_8_6	(0.016 – 0.017)	0.0174588	(0.017 – 0.018)	0.0111728	0.0164201	0.022495	0.0569644
	Zernike_8_8	(0.016 – 0.017)	0.0172244	(0.017 – 0.018)	0.0112256	0.0165745	0.0223367	0.0520554

## Sheet: Table S16
Table S16 - Area bias statistics for 13 PV+ morphology clusters
Cluster	Prop_S1	Prop_V1	ChiSquareStat	p_value	p_adj	p_adj_formatted
1	0.611159	0.388841	0.238947	0.624968	0.677049	0.677
2	0.626113	0.373887	0.273833	0.600772	0.677049	0.677
3	0.544625	0.455375	22.5609	2.03581e-06	8.82186e-06	8.82e-06
4	0.54918	0.45082	19.6493	9.30364e-06	3.02368e-05	3.02e-05
5	0.565737	0.434263	11.6697	0.000635256	0.00117976	0.00118
6	0.57485	0.42515	11.9196	0.000555457	0.00117976	0.00118
7	0.60381	0.39619	0.910554	0.339968	0.441958	0.442
8	0.613423	0.386577	0.139084	0.709193	0.709193	0.709
9	0.64039	0.35961	2.37271	0.123472	0.200642	0.201
10	0.599254	0.400746	1.61731	0.203467	0.293897	0.294
11	0.689139	0.310861	17.1165	3.51564e-05	9.14066e-05	9.14e-05
12	0.714889	0.285111	37.5708	8.81532e-10	5.72996e-09	5.73e-09
13	0.728709	0.271291	59.0166	1.56346e-14	2.0325e-13	2.03e-13

[truncated: 2 more sheets: Table S17, Table S18]
